# Supplementary material for: Application of Bio-Active Elastin-like Polypeptide on Regulation of Human Mesenchymal Stem Cell Behavior
Source: Biomedicines. 2022 May 17;10(5):1151. doi: 10.3390/biomedicines10051151 (PMC9138580; doi:10.3390/biomedicines10051151)
Supplement: Supplementary file 1 [file biomedicines-10-01151-s001.zip]

Archive with 1 entries (1 files):
- biomedicines-1582160-Supplementary.pdf
